# Supplementary material for: Using Cryo-ET to distinguish platelets during pre-acute myeloid leukemia from steady state hematopoiesis
Source: Commun Biol. 2022 Jan 20;5:72. doi: 10.1038/s42003-022-03009-4 (PMC8776871; doi:10.1038/s42003-022-03009-4)
Supplement: Supplementary file 7 — Supplementary Data 1 [file 42003_2022_3009_MOESM7_ESM.xlsx]

## Sheet: AA of platelet area
Average of platelet area (10^5 nm^2)
Un-irradiated WT	Pre-AML	AML	1 Week Contol	3 Weeks Control
94.1631	77.4229	9.17012	67.8056	55.8607
55.7333	44.1022	7.38871	81.6427	73.9387
74.0267	50.8234	11.2002	50.2131	66.7461
67.6145	70.3525	45.839	82.1956	61.7381
87.4917	106.84	8.70089	80.3511	78.0227
71.2713	100.77	14.3085	94.118	60.2578
71.8209	35.589	18.2776	49.1197	70.9978
78.2578	74.8939	13.5323	55.6257	78.1934
104.898	39.8331	12.528	54.4082	65.9349
90.3131	88.9415	7.27114	69.4147	72.3427
83.3091	84.0069	8.92847	92.2926	56.5067
67.1911	69.0247	5.36958	60.9327	43.9707
60.7424	80.7819	18.287		50.6083
78.8219	89.2402	8.49139		63.0324
87.5154	25.0617	10.5975		67.1866
61.5835	110.866	10.6328		97.3759
66.4304	78.3527	14.7577		75.6291
98.7377	30.4401	17.5624		93.3761
39.0759	75.4197	33.4738		68.4288
99.23	74.2724	9.21707
75.8848	49.7998	7.1574
68.4471	73.0647	8.76319
82.8693	62.584	15.3501
62.5709	42.1481	10.2556
100.12	45.1208	15.6868
79.4526	66.1911	16.4675
103.652	65.3766	18.0454
105.662	86.5311	7.70167
103.291	59.8799	9.43583
74.733	82.7894	14.5349
77.6622	69.4321	10.5297
53.5057	74.3703	18.0524
50.6723	82.5568	14.6199
65.1836	88.6665	15.8567
78.6931	69.1559	24.8641
75.8522	95.5188	12.5389
97.5635	51.0774	37.5314
76.8383	69.4553	20.9116
58.8403	52.9375	12.276
52.8512	76.8011	13.7564
60.694	80.8262	27.0077
55.9394	84.9298	9.40294
73.6452	53.2966	10.1229
54.6901	75.9053	20.976
63.0562	92.247	19.9326
57.6689	83.2349	15.7625
80.9004	44.6033	4.48094
81.6942	53.7102	4.10314
76.3976	84.9364	66.8784
92.3367	66.7723	16.7872
73.0173	58.5213	26.7219
78.5538	76.4585	9.89982
48.0696	74.8145	34.8246
66.0763	92.8744	13.1785
76.3083	86.6828	8.74801
64.4208	68.4136	5.34617
67.6421	67.8253	9.87946
78.8958	67.098	10.3934
61.8906	77.8561	13.141
67.6091	48.6436	6.79542
75.1348	76.9528	18.3737
74.0753	42.7395	7.11473
61.6672	109.793	8.52331
79.716	74.1425	6.81431
42.2302	74.8505	21.9678
59.5071	54.5933	17.8534
108.517	83.963	33.6231
48.58	115.547	6.06997
78.7746	101.026	22.4682
57.9082	95.3418	9.45434
102.748	83.7346	18.2716
77.7045	136.26	19.5803
69.2709		12.9079
90.9679		65.4722
47.7607		11.6255
59.6914		11.8732
87.3789		16.5811
51.3876		20.5556
79.2214		7.19085
77.8332		11.534
75.3908		16.127
65.7056		17.5635
70.1667		28.8671
57.3224		17.0868
63.1864		24.3119
138.105		14.4377
106.777		18.0438
101.401		10.5411
102.242		13.8789
77.6873		50.4482
91.9658		22.4564
79.8031		8.79077
70.0375		13.2651
115.906		7.48476
		12.7442
		12.6968
		13.7932
		5.24205
		11.6649
		10.2178
		6.96349
		11.9319
		7.86631
		8.59383
		8.06616
		10.9717
		22.1547
		10.3781
		20.677
		9.84063

## Sheet: AA of mitochondria
AA of of mitochondria (10^5 nm^2)
Un-irradiated WT	1 Week Control	Pre-AML
0.70618	0.295186	0.617356
0.795169	0.353433	0.817284
0.795156	0.417184	0.576089
0.748979	0.630132	0.495206
0.795596	0.621287	0.637676
0.670374	0.465628	0.489213
0.816205	0.568437	0.933038
0.965481	0.633158	0.520683
0.833267	0.564366	0.842805
0.953303	0.58091	0.555723
0.80313	0.703062	0.714753
0.811369	0.472863	0.546811
0.722663		0.606954
0.811091		0.653615
0.955381		0.562715
0.598481		0.707903
0.699398		0.575501
0.603963		0.597376
0.578628		0.801115
0.803969		0.822001
0.779306		0.663101
0.897924		0.641527
0.70697		0.470865
0.935474		0.473699
0.70657		0.558799
0.639271		0.503106
0.609182		0.463255
0.702625		0.510886
0.723141		0.770181
0.68427		0.580399
0.541631		0.696345
0.555123		0.593299
0.615657		0.449122
0.52887		0.785455
0.585032		0.486666
0.661681		0.589116
0.453928		0.915562
0.483319		0.569921
0.462274		0.592479
0.45333		0.729036
0.549146		0.549874
0.932515		0.561498
0.612485		0.673404
0.414355		0.551442
0.503371		1.53829
0.597636		0.706561
0.656055		0.630678
0.592546		0.548893
0.467051		0.652722
0.405869		0.505638
0.492204		0.840869
0.48094		0.453195
0.607396		0.502137
0.661408		0.687536
0.648143		0.662101
0.467374		0.483135
0.735758		0.565943
0.588177		0.572011
0.426012		1.00362
0.647279		0.59054
0.632994		0.626042
0.675447		1.19687
0.710517		0.725837
0.743712		1.35001
0.606581		1.08467
0.527972		1.09032
0.525265		0.9055
0.541772		1.15981
0.712709		1.00605
0.428457		1.13956
0.550751		1.03014
0.619484
0.627383
0.736865
0.547337
0.452906
0.477407
0.39581
0.717799
0.62673
0.551557
0.509382
0.540119
0.829622
0.513525
0.518235
0.494796
0.53608
0.539199
0.329759
0.668813
0.582833
0.540552
0.488243
