# Supplementary material for: Using Cryo-ET to distinguish platelets during pre-acute myeloid leukemia from steady state hematopoiesis
Source: Commun Biol. 2022 Jan 20;5:72. doi: 10.1038/s42003-022-03009-4 (PMC8776871; doi:10.1038/s42003-022-03009-4)
Supplement: Supplementary file 8 — Supplementary Data 2 [file 42003_2022_3009_MOESM8_ESM.xlsx]

## Sheet: Sheet1
Circularity of abnormal mitochondria	Circularity of normal mitochondria
0.96	0.595
0.965	0.665
0.974	0.855
0.92	0.679
0.93	0.78
0.959	0.886
0.971	0.606
0.954	0.631
0.974	0.84
0.93	0.661
0.964	0.756
0.953	0.807
0.981	0.698
0.976	0.561
0.965	0.794
0.978	0.492
0.985	0.864
0.976	0.869
0.988	0.806
0.982	0.692
0.975	0.547
0.98	0.667
0.987	0.772
0.977	0.817
0.985	0.778
0.982	0.832
