# Supplementary material for: Using Cryo-ET to distinguish platelets during pre-acute myeloid leukemia from steady state hematopoiesis
Source: Commun Biol. 2022 Jan 20;5:72. doi: 10.1038/s42003-022-03009-4 (PMC8776871; doi:10.1038/s42003-022-03009-4)
Supplement: Supplementary file 9 — Supplementary Data 3 [file 42003_2022_3009_MOESM9_ESM.xlsx]

## Sheet: Sheet1
Figure 3d
Ctrl			AML
130.679	80.5926	88.7286	43.6066	21.3336	28.7986
